# Supplementary material for: Using LLM-generated tools to extract information about reporting statistical software in biomedical and health science research articles
Source: BMC Res Notes. 2026 Jun 27;19:286. doi: 10.1186/s13104-026-07908-1 (PMC13352756; doi:10.1186/s13104-026-07908-1)
Supplement: Supplementary file 2 — Supplementary Material 2. [file 13104_2026_7908_MOESM2_ESM.xlsx]

## Sheet: Sheet1
PMCID_Formatted	Software Group
PMC10000597	SAS
PMC10001491	Jamovi
PMC10001547	R
PMC10001550	SPSS
PMC10001850	SPSS
PMC10003263	None
PMC10003938	SPSS
PMC10005440	SPSS
PMC10007776	SPSS
PMC10007818	GraphPad Prism
PMC10008656	SAS
PMC10010559	GraphPad Prism
PMC10012025	SPPS
PMC10012513	SPSS
PMC10013435	SPSS
PMC10014528	SPSS
PMC10016102	R
PMC10017580	R
PMC10018964	R
PMC10019355	R
PMC10019409	SPSS
PMC10022550	SPSS
PMC10026037	R
PMC10027399	GraphPad Prism
PMC10027702	RevMan
PMC10027723	None
PMC10029264	R
PMC10029759	Stata
PMC10030716	SPSS
PMC10031687	R
PMC10034662	Stata
PMC10036350	GraphPad Prism
PMC10038870	Stata
PMC10038897	R
PMC10039099	Stata
PMC10040019	R
PMC10040571	SPSS
PMC10040762	GraphPad Prism
PMC10042680	SigmaPlot
PMC10043129	SAS
PMC10046150	None
PMC10047556	SPSS
PMC10047776	SPSS
PMC10047797	R
PMC10049552	GraphPad Prism
PMC10049732	SPPS
PMC10050213	GraphPad Prism
PMC10059142	SPPS
PMC10059830	R
PMC10060978	R
PMC10061314	SPSS
PMC10063305	RevMan
PMC10063563	SPSS
PMC10063943	R
PMC10064953	R
PMC10066466	SAS
PMC10067363	None
PMC10067604	RevMan
PMC10067712	SPSS
PMC10068245	SPSS
PMC10069112	None
PMC10069517	R
PMC10069588	SPPS
PMC10070673	Stata
PMC10072334	SPPS
PMC10073853	SAS
PMC10078967	R
PMC10079235	GraphPad Prism
PMC10080309	NCSS
PMC10080686	R
PMC10081046	Stata
PMC10081738	RevMan
PMC10084988	Stata
PMC10088649	SPSS
PMC10089024	SPSS
PMC10091326	SPPS
PMC10091588	SPSS
PMC10093421	SPPS
PMC10094058	Mplus
PMC10094507	SPPS
PMC10094701	GraphPad Prism
PMC10095618	GraphPad Prism
PMC10097163	GraphPad Prism
PMC10097969	GraphPad Prism
PMC10098986	Stata
PMC10099059	SPSS
PMC10099173	SPSS
PMC10100420	SPSS
PMC10101451	R
PMC10103431	SPSS
PMC10105117	SPSS
PMC10105551	GraphPad Prism
PMC10111002	GraphPad Prism
PMC10114401	None
PMC10115677	GraphPad Prism
PMC10116922	SAS
PMC10120633	Python
PMC10121446	SAS
PMC10121535	SPPS
PMC10124064	R
PMC10126258	SPSS
PMC10129376	SPSS
PMC10132005	Stata
PMC10132293	SPSS
PMC10132547	RevMan
PMC10134110	Stata
PMC10134671	Stata
PMC10136033	SPSS
PMC10136588	SPSS
PMC10136796	R
PMC10137210	SPSS
PMC10138471	Stata
PMC10138592	SPSS
PMC10138979	SPSS
PMC10140582	GraphPad Prism
PMC10142055	None
PMC10142267	GraphPad Prism
PMC10142632	None
PMC10142944	R
PMC10144258	SPSS
PMC10145041	R
PMC10145750	SPSS
PMC10148102	R
PMC10148258	SPSS
PMC10148711	Microsoft Excel
PMC10149004	GraphPad Prism
PMC10149666	SAS
PMC10150046	None
PMC10151178	R
PMC10151496	SAS
PMC10152111	SPSS
PMC10152917	R
PMC10155201	SPSS
PMC10155232	SPPS
PMC10155711	SAS
PMC10157734	SPSS
PMC10158921	SPPS
PMC10161756	R
PMC10162865	None
PMC10163332	SPSS
PMC10164748	SPPS
PMC10167105	R
PMC10167806	SPPS
PMC10169583	RevMan
PMC10169745	None
PMC10171149	SPSS
PMC10173795	SPSS
PMC10173984	Stata
PMC10175152	SAS
PMC10175303	SAS
PMC10176288	R
PMC10178875	R
PMC10179415	R
PMC10179630	GraphPad Prism
PMC10179889	None
PMC10182157	GraphPad Prism
PMC10182435	SAS
PMC10182452	Stata
PMC10182607	Stata
PMC10183515	SPSS
PMC10184361	None
PMC10185929	SPSS
PMC10186191	Stata
PMC10186281	Stata
PMC10190185	GraphPad Prism
PMC10190846	GraphPad Prism
PMC10192504	None
PMC10196666	GraphPad Prism
PMC10200707	SPSS
PMC10200805	SAS
PMC10201127	SPSS
PMC10204198	SPSS
PMC10205359	R
PMC10207212	SPSS
PMC10207818	SPSS
PMC10208448	SPPS
PMC10208464	R
PMC10210967	R
PMC10214278	CMA
PMC10215445	GraphPad Prism
PMC10215633	SPPS
PMC10219099	SPPS
PMC10222807	RevMan
PMC10223132	SPSS
PMC10223871	GraphPad Prism
PMC10224273	SAS
PMC10224333	GraphPad Prism
PMC10226155	RevMan
PMC10227940	SPSS
PMC10228825	R
PMC10229430	Stata
PMC10232526	R
PMC10233017	SPSS
PMC10233896	GraphPad Prism
PMC10234007	SPSS
PMC10234623	R
PMC10234660	SPSS
PMC10236069	R
PMC10238950	SAS
PMC10239212	SPPS
PMC10239598	R
PMC10240119	R
PMC10240597	None
PMC10240780	Stata
PMC10242628	SPSS
PMC10242913	R
PMC10243119	SPPS
PMC10243205	SAS
PMC10245255	GraphPad Prism
PMC10246536	SPSS
PMC10247973	SPPS
PMC10248938	GraphPad Prism
PMC10250427	SPPS
PMC10252120	SPSS
PMC10255160	RevMan
PMC10256438	SPSS
PMC10257267	SPSS
PMC10257397	JMP
PMC10259463	Stata
PMC10262027	SPSS
PMC10262476	SPSS
PMC10263044	Stata
PMC10263377	Stata
PMC10266403	None
PMC10266964	Stata
PMC10267545	SPSS
PMC10270645	Stata
PMC10271931	Stata
PMC10272648	None
PMC10273022	SPSS
PMC10274518	GraphPad Prism
PMC10277853	R
PMC10278582	None
PMC10279984	SPPS
PMC10280173	SAS
PMC10280533	Stata
PMC10281574	SPSS
PMC10282527	SPPS
PMC10282777	Stata
PMC10282883	SAS
PMC10283201	R
PMC10284301	R
PMC10284989	Stata
PMC10285224	GraphPad Prism
PMC10286707	None
PMC10287611	SAS
PMC10288836	SPSS
PMC10289381	Stata
PMC10289664	Stata
PMC10289710	SPSS
PMC10290140	R
PMC10291260	SPSS
PMC10294770	SPSS
PMC10294800	SAS
PMC10297858	GraphPad Prism
PMC10298130	R
PMC10298893	None
PMC10299073	GraphPad Prism
PMC10301466	R
PMC10301927	GraphPad Prism
PMC10307681	SAS
PMC10309582	R
PMC10310418	SPPS
PMC10310720	R
PMC10311009	SPSS
PMC10311542	SPSS
PMC10312415	SPSS
PMC10315053	R
PMC10315786	Statistica
PMC10318350	RevMan
PMC10318603	Stata
PMC10319157	SPSS
PMC10319357	SPPS
PMC10320465	SPSS
PMC10320878	None
PMC10321193	SPSS
PMC10321523	Stata
PMC10325110	SPSS
PMC10328318	Stata
PMC10328633	JMP
PMC10329649	RevMan
PMC10331003	JMP
PMC10333491	SPSS
PMC10333836	SPSS
PMC10333857	SPPS
PMC10333909	R
PMC10334231	SPPS
PMC10334560	SPSS
PMC10335423	Stata
PMC10335426	R
PMC10335576	Stata
PMC10335795	SPSS
PMC10335994	None
PMC10337196	SPSS
PMC10337979	Stata
PMC10338441	None
PMC10338773	None
PMC10339609	SPSS
PMC10339886	R
PMC10340177	SAS
PMC10342139	None
PMC10342603	GraphPad Prism
PMC10343225	GraphPad Prism
PMC10343815	GraphPad Prism
PMC10344434	GraphPad Prism
PMC10346321	SPSS
PMC10347080	SAS
PMC10347325	SPSS
PMC10347498	SPSS
PMC10347515	SPPS
PMC10347867	SPSS
PMC10348642	SAS
PMC10349288	SPSS
PMC10349379	SPSS
PMC10349676	SPSS
PMC10351104	SPSS
PMC10351299	Stata
PMC10352168	SPSS
PMC10352668	SPSS
PMC10352751	SPSS
PMC10356080	RevMan
PMC10357366	R
PMC10359248	Stata
PMC10361458	None
PMC10361831	SPSS
PMC10363867	None
PMC10364194	R
PMC10364475	SPSS
PMC10365604	None
PMC10366697	SPPS
PMC10368304	SPSS
PMC10369062	Stata
PMC10369720	SPSS
PMC10370497	R
PMC10371824	Stata
PMC10372371	SPPS
PMC10373760	SPPS
PMC10376246	SPPS
PMC10376452	GraphPad Prism
PMC10376605	Stata
PMC10381010	Statistica
PMC10381135	Stata
PMC10381930	SPSS
PMC10384820	SPPS
PMC10387572	None
PMC10388426	Stata
PMC10390480	R
PMC10391359	SAS
PMC10392247	SPPS
PMC10392633	GraphPad Prism
PMC10393837	SPPS
PMC10394542	Stata
PMC10394749	SPSS
PMC10395831	SPSS
PMC10397495	SPSS
PMC10398913	SPSS
PMC10401302	SPSS
PMC10403049	SPSS
PMC10403134	RevMan
PMC10406181	Stata
PMC10407250	GraphPad Prism
PMC10407454	SPSS
PMC10408759	Stata
PMC10410101	None
PMC10410462	SPSS
PMC10411171	SPSS
PMC10412799	SPPS
PMC10414568	None
PMC10415987	SPSS
PMC10416493	R
PMC10416684	SAS
PMC10417586	SPSS
PMC10418755	SPSS
PMC10418873	SPSS
PMC10419119	Stata
PMC10419618	SPSS
PMC10419953	SPSS
PMC10420176	R
PMC10421171	SPPS
PMC10421176	Minitab
PMC10421326	SPPS
PMC10422142	SPPS
PMC10423523	R
PMC10423664	Stata
PMC10425830	SAS
PMC10427941	R
PMC10428605	SPSS
PMC10430776	Stata
PMC10432400	GraphPad Prism
PMC10433586	Stata
PMC10433648	None
PMC10436081	SPPS
PMC10436133	R
PMC10438447	None
PMC10439802	SPSS
PMC10440765	R
PMC10440974	SPSS
PMC10442846	Stata
PMC10443875	SPSS
PMC10445131	R
PMC10445378	None
PMC10446221	R
PMC10448364	SAS
PMC10449039	SPSS
PMC10456038	None
PMC10457497	SPSS
PMC10457845	SPSS
PMC10459541	None
PMC10461165	SPSS
PMC10461448	SPSS
PMC10462911	RevMan
PMC10463358	SPPS
PMC10464395	R
PMC10464400	SPSS
PMC10467246	SPPS
PMC10468576	None
PMC10469160	R
PMC10470671	SAS
PMC10472293	R
PMC10472895	SPSS
PMC10475695	Stata
PMC10475742	SPPS
PMC10478433	SPPS
PMC10479510	SPSS
PMC10480253	R
PMC10481234	SAS
PMC10481331	Stata
PMC10481849	JMP
PMC10482483	R
PMC10483100	SPSS
PMC10483507	SPSS
PMC10483717	SPSS
PMC10483855	R
PMC10484621	R
PMC10484794	SPSS
PMC10486303	Stata
PMC10490282	GraphPad Prism
PMC10490422	GraphPad Prism
PMC10490842	SPPS
PMC10492104	RevMan
PMC10492808	Stata
PMC10493066	SPSS
PMC10494417	SPSS
PMC10494420	R
PMC10495860	SPPS
PMC10495923	Stata
PMC10496682	RevMan
PMC10498791	Stata
PMC10500727	SPPS
PMC10500870	GraphPad Prism
PMC10501799	R
PMC10501980	SPSS
PMC10503040	SPPS
PMC10503433	None
PMC10503931	R
PMC10506743	SPPS
PMC10507595	Stata
PMC10508053	SPSS
PMC10513056	SPPS
PMC10513768	Stata
PMC10514889	SPSS
PMC10515033	SPSS
PMC10516580	R
PMC10517961	GraphPad Prism
PMC10518813	SPSS
PMC10520328	Stata
PMC10520815	SPSS
PMC10521585	SPPS
PMC10525657	Mplus
PMC10525682	RevMan
PMC10526259	SAS
PMC10527037	SAS
PMC10527710	SPSS
PMC10527947	SAS
PMC10529491	R
PMC10531334	SPPS
PMC10531364	R
PMC10531584	Stata
PMC10533449	R
PMC10535182	GraphPad Prism
PMC10537189	GraphPad Prism
PMC10537554	SPSS
PMC10537843	SPSS
PMC10538660	Stata
PMC10540143	SPSS
PMC10540350	Stata
PMC10540407	SPSS
PMC10541733	SPSS
PMC10542697	R
PMC10543624	None
PMC10544040	SPPS
PMC10545487	R
PMC10547892	SPSS
PMC10548691	SPSS
PMC10552216	SPPS
PMC10552573	Stata
PMC10552992	SPSS
PMC10553310	Stata
PMC10554405	SAS
PMC10556181	SPPS
PMC10556434	SPPS
PMC10558771	R
PMC10559177	SAS
PMC10559790	SPSS
PMC10563229	SPSS
PMC10564376	Stata
PMC10566167	Stata
PMC10567964	None
PMC10568781	RevMan
PMC10568905	SPSS
PMC10569553	Stata
PMC10570469	SPSS
PMC10570588	NCSS
PMC10570842	None
PMC10570874	R
PMC10572368	SPPS
PMC10572371	None
PMC10573659	GraphPad Prism
PMC10573879	SPPS
PMC10574056	R
PMC10582794	R
PMC10582896	R
PMC10584834	GraphPad Prism
PMC10585975	SPSS
PMC10586689	Mplus
PMC10588256	SPPS
PMC10588259	SPSS
PMC10589056	RevMan
PMC10590486	SPSS
PMC10590920	SPSS
PMC10591523	SPSS
PMC10591988	R
PMC10592397	GraphPad Prism
PMC10592536	SAS
PMC10594779	R
PMC10595383	R
PMC10599700	SPSS
PMC10601343	Stata
PMC10604990	None
PMC10605267	SPSS
PMC10609918	SPPS
PMC10609978	SAS
PMC10610172	GraphPad Prism
PMC10610576	SPPS
PMC10611173	Stata
PMC10611628	SPSS
PMC10614517	SPPS
PMC10615072	SPSS
PMC10615475	Stata
PMC10617028	GraphPad Prism
PMC10617511	Stata
PMC10617675	SPSS
PMC10618432	SPSS
PMC10619707	RevMan
PMC10621179	Stata
PMC10624301	None
PMC10625746	GraphPad Prism
PMC10627941	SPSS
PMC10629038	SPPS
PMC10629064	None
PMC10629079	SPSS
PMC10629213	Stata
PMC10630711	SPSS
PMC10630720	SPPS
PMC10630749	GraphPad Prism
PMC10630900	Stata
PMC10630949	Stata
PMC10631311	SPSS
PMC10632206	SAS
PMC10635439	SPSS
PMC10636268	R
PMC10637343	None
PMC10637553	SPSS
PMC10638455	SPSS
PMC10641611	Stata
PMC10642011	None
PMC10642843	RevMan
PMC10645135	SPSS
PMC10646583	SPPS
PMC10648265	None
PMC10650598	SPSS
PMC10651362	R
PMC10653758	SPSS
PMC10654789	R
PMC10657025	SPSS
PMC10657088	SPSS
PMC10660008	R
PMC10660239	Stata
PMC10661597	SPPS
PMC10662928	R
PMC10664036	SPPS
PMC10664257	Jamovi
PMC10665003	SPPS
PMC10665473	None
PMC10665857	R
PMC10667225	SAS
PMC10668153	SPSS
PMC10668465	Stata
PMC10668514	SPSS
PMC10670937	None
PMC10671259	SPSS
PMC10671458	Statistica
PMC10674071	CMA
PMC10675186	GraphPad Prism
PMC10676341	JASP
PMC10680382	Microsoft
PMC10683104	R
PMC10684063	SPSS
PMC10686615	R
PMC10688960	SPSS
PMC10692250	SPPS
PMC10692803	Stata
PMC10693195	None
PMC10694354	R
PMC10695175	R
PMC10696391	GraphPad Prism
PMC10698353	SPPS
PMC10699800	Stata
PMC10702743	R
PMC10703176	Stata
PMC10703554	SPPS
PMC10704228	None
PMC10705191	SAS
PMC10706296	SAS
PMC10707665	SAS
PMC10709010	SPSS
PMC10713717	GraphPad Prism
PMC10714125	RevMan
PMC10715679	R
PMC10716743	None
PMC10716765	R
PMC10719060	SPSS
PMC10719228	SPPS
PMC10720325	GraphPad Prism
PMC10720781	R
PMC10720978	SPPS
PMC10721556	Stata
PMC10722694	None
PMC10725437	None
PMC10725984	SPPS
PMC10728595	RevMan
PMC10728836	SPSS
PMC10729041	Stata
PMC10729060	SPSS
PMC10729255	R
PMC10729497	GraphPad Prism
PMC10731567	None
PMC10732622	SAS
PMC10733809	R
PMC10733847	SAS
PMC10734363	GraphPad Prism
PMC10734797	Stata
PMC10740257	Stata
PMC10740328	R
PMC10742426	SPPS
PMC10743095	SPPS
PMC10743154	SPPS
PMC10743299	SPSS
PMC10743567	GraphPad Prism
PMC10744076	SPPS
PMC10747632	Stata
PMC10748030	SAS
PMC10748655	SPPS
PMC10749205	GraphPad Prism
PMC10750460	Stata
PMC10751402	Stata
PMC10751529	None
PMC10752342	SPSS
PMC10753435	SAS
PMC10754260	None
PMC10755044	None
PMC10755527	SPSS
PMC10756252	R
PMC10756839	SPSS
PMC10757655	None
PMC10762625	R
PMC10762734	SNPstats
PMC10764462	GraphPad Prism
PMC10767732	SPSS
PMC10771958	SPPS
PMC10774669	R
PMC10775641	Stata
PMC10779199	R
PMC10779228	GraphPad Prism
PMC10779363	GraphPad Prism
PMC10782108	Stata
PMC10784622	RevMan
PMC10787233	None
PMC10788690	SPPS
PMC10789258	GraphPad Prism
PMC10792299	SPPS
PMC10792340	None
PMC10793737	R
PMC10794804	SPSS
PMC10797545	Stata
PMC10799111	R
PMC10807748	SPPS
PMC10811150	SPSS
PMC10813722	R
PMC10818016	R
PMC10821371	GraphPad Prism
PMC10831889	SPSS
PMC10843591	None
PMC10843766	None
PMC10861255	Statistica
PMC10862058	Stata
PMC10862593	SPSS
PMC10866239	SPPS
PMC10867516	R
PMC10867621	R
PMC10871660	R
PMC10876447	SAS
PMC10880507	None
PMC10884355	GraphPad Prism
PMC10898369	Jamovi
PMC10898396	RevMan
PMC10903256	SPSS
PMC10903310	None
PMC10911695	SigmaPlot
PMC10916383	SPPS
PMC10916414	SPSS
PMC10916652	RevMan
PMC10919707	SPSS
PMC10922317	SAS
PMC10928446	SPPS
PMC10933157	R
PMC10945320	SPSS
PMC10958092	RevMan
PMC10978013	R
PMC10981608	JASP
PMC10987045	SPSS
PMC10988510	GraphPad Prism
PMC10991015	R
PMC10991626	GraphPad Prism
PMC10993872	R
PMC11025584	JMP
PMC11048731	MATLAB
PMC11057928	SPSS
PMC11066976	GraphPad Prism
PMC11079679	SAS
PMC11082810	SPSS
PMC11103285	SAS
PMC11116169	SAS
PMC11126465	SPPS
PMC11139511	R
PMC11148495	Jamovi
PMC11170082	R
PMC11178994	SPPS
PMC11184279	SPSS
PMC11186376	SAS
PMC11196136	SPSS
PMC11218574	SPSS
PMC11227933	SPPS
PMC11233103	None
PMC11235785	SAS
PMC11245293	SPSS
PMC11256612	R
PMC11311963	SPSS
PMC11318218	R
PMC11318443	SPPS
PMC11327977	R
PMC11378872	R
PMC11406119	RevMan
PMC11420912	R
PMC11440083	SPPS
PMC11475294	SPSS
PMC11529192	SPPS
PMC11532590	R
PMC11580754	STATA
PMC11622529	None
PMC11641143	SPSS
PMC11654633	None
PMC11660299	SPSS
PMC11726042	None
PMC11732025	SPSS
PMC11753177	SAS
PMC11969501	SPSS
PMC12033676	Stata
PMC7302228	SPSS
PMC7738647	SAS
PMC7738989	R
PMC7778830	SPSS
PMC7779367	Stata
PMC7779651	RevMan
PMC7779919	SPSS
PMC7780681	SPPS
PMC7781646	Stata
PMC7784267	SPPS
PMC7785782	SPSS
PMC7786800	SPSS
PMC7789271	None
PMC7789780	SPSS
PMC7790482	Stata
PMC7792166	SPSS
PMC7795804	Jamovi
PMC7798212	R
PMC7798395	SPPS
PMC7801521	SPSS
PMC7805036	Stata
PMC7805217	SPSS
PMC7807505	R
PMC7807519	Stata
PMC7807869	Stata
PMC7810712	SPPS
PMC7810864	SPSS
PMC7813379	R
PMC7813540	SPSS
PMC7814151	SPSS
PMC7815287	R
PMC7821082	SPSS
PMC7822276	R
PMC7822569	R
PMC7824891	SPPS
PMC7825786	SPSS
PMC7826539	GraphPad Prism
PMC7827651	SPPS
PMC7827781	WinBUGS
PMC7828717	Microsoft Excel
PMC7829954	GraphPad Prism
PMC7830193	SPPS
PMC7832118	Stata
PMC7833256	SAS
PMC7834714	RevMan
PMC7840757	Stata
PMC7841305	R
PMC7842175	Stata
PMC7842975	GraphPad Prism
PMC7843972	None
PMC7847975	SPSS
PMC7852086	None
PMC7852924	GraphPad Prism
PMC7853001	None
PMC7853494	SPPS
PMC7856731	SPSS
PMC7858671	GraphPad Prism
PMC7858678	SPSS
PMC7863037	SPPS
PMC7867201	SAS
PMC7868870	SPPS
PMC7870080	Stata
PMC7870961	R
PMC7871189	Stata
PMC7876186	SPPS
PMC7879385	R
PMC7879717	SPSS
PMC7880847	SmartPLS
PMC7881641	SPPS
PMC7882334	Stata
PMC7885350	SAS
PMC7886147	Microsoft Excel
PMC7888108	SPPS
PMC7891728	SPSS
PMC7893404	SPPS
PMC7897899	None
PMC7899777	R
PMC7899812	Stata
PMC7902788	R
PMC7902791	SPSS
PMC7903413	SPPS
PMC7904636	GraphPad Prism
PMC7905017	None
PMC7907649	RevMan
PMC7908475	SPSS
PMC7909220	SPPS
PMC7910083	SPPS
PMC7910866	GraphPad Prism
PMC7914611	SPSS
PMC7915600	R
PMC7915890	GraphPad Prism
PMC7916635	SPPS
PMC7916648	SPPS
PMC7920616	SPPS
PMC7920984	SPPS
PMC7921322	R
PMC7922299	R
PMC7922477	GraphPad Prism
PMC7922518	GraphPad Prism
PMC7922887	SPSS
PMC7923309	SPSS
PMC7923668	R
PMC7923942	Stata
PMC7925520	MATLAB
PMC7931103	GraphPad Prism
PMC7933824	R
PMC7934138	SAS
PMC7934416	SPSS
PMC7937843	SPSS
PMC7938475	None
PMC7940916	R
PMC7951881	R
PMC7954440	GraphPad Prism
PMC7954991	SPPS
PMC7956187	SPPS
PMC7957106	SPSS
PMC7957174	R
PMC7958552	R
PMC7961714	SPSS
PMC7961841	Origin Lab Pro
PMC7962334	Stata
PMC7964114	MATLAB
PMC7966386	SPSS
PMC7967430	Statistica
PMC7967813	SPSS
PMC7968316	SPSS
PMC7969723	R
PMC7970360	SPPS
PMC7971274	GraphPad Prism
PMC7971960	SAS
PMC7980677	SPSS
PMC7985198	SPSS
PMC7987337	SPSS
PMC7987502	SPPS
PMC7989287	SAS
PMC7990513	Stata
PMC7990944	SPPS
PMC7994533	SPPS
PMC7996367	SPPS
PMC7996557	R
PMC7996653	Stata
PMC7997156	GraphPad Prism
PMC7997197	SPSS
PMC7997344	SPPS
PMC7997588	R
PMC7998112	SPPS
PMC7998379	Stata
PMC7998551	RevMan
PMC8002752	R
PMC8003467	SPPS
PMC8004560	Stata
PMC8005146	GraphPad Prism
PMC8005369	Meta XL 5.3
PMC8006116	R
PMC8007000	GraphPad Prism
PMC8007032	SPPS
PMC8007478	Stata
PMC8009864	None
PMC8009904	SPPS
PMC8010516	GraphPad Prism
PMC8010827	SAS
PMC8012282	SPSS
PMC8015057	CMA
PMC8015655	SPPS
PMC8016219	Stata
PMC8016404	Stata
PMC8016435	None
PMC8019895	R
PMC8020532	R
PMC8021720	SPSS
PMC8024500	SPSS
PMC8028761	SPSS
PMC8030469	Stata
PMC8030485	SPPS
PMC8031022	Stata
PMC8033713	None
PMC8034462	SPSS
PMC8034951	SAS
PMC8035297	SPSS
PMC8035544	Stata
PMC8036040	Stata
PMC8036073	SPPS
PMC8036857	None
PMC8038833	SPPS
PMC8039046	None
PMC8039316	SAS
PMC8041392	JASP
PMC8043781	SPSS
PMC8044973	None
PMC8049243	None
PMC8049328	SPSS
PMC8051318	SPPS
PMC8052297	SAS
PMC8052731	SPSS
PMC8054255	R
PMC8054770	SAS
PMC8057169	SPPS
PMC8057590	Stata
PMC8057605	RevMan
PMC8058160	GraphPad Prism
PMC8058316	None
PMC8058758	R
PMC8061328	SPSS
PMC8062440	SPSS
PMC8062720	CMA
PMC8063027	R
PMC8064974	SAS
PMC8065708	GraphPad Prism
PMC8066442	SPPS
PMC8066545	GraphPad Prism
PMC8068559	SPPS
PMC8068976	SAS
PMC8070259	R
PMC8070321	R
PMC8070555	SPPS
PMC8070746	RevMan
PMC8072095	SPSS
PMC8073013	Statistica
PMC8073604	SPPS
PMC8074097	R
PMC8074492	None
PMC8074855	R
PMC8078257	Statistica
PMC8078395	SPPS
PMC8078800	SPSS
PMC8078950	RevMan
PMC8080346	SPPS
PMC8082660	SPSS
PMC8083179	SPSS
PMC8083760	SPSS
PMC8084071	RevMan
PMC8084252	SPPS
PMC8085156	Open MetaAnalyst
PMC8086507	R
PMC8087959	R
PMC8088551	SPPS
PMC8088632	Stata
PMC8088771	CMA
PMC8091896	SPSS
PMC8092494	Stata
PMC8092701	SAS
PMC8093140	SPPS
PMC8093171	SPPS
PMC8097949	SPPS
PMC8099870	None
PMC8100192	R
PMC8103023	None
PMC8103700	None
PMC8105839	SPPS
PMC8107449	R
PMC8109211	Stata
PMC8111483	SAS
PMC8111602	SPPS
PMC8111800	SPPS
PMC8112032	SPPS
PMC8112107	GraphPad Prism
PMC8117089	SAS
PMC8117578	SPPS
PMC8117779	SPSS
PMC8117916	None
PMC8118056	Stata
PMC8118746	Stata
PMC8119634	R
PMC8120419	Stata
PMC8121017	SPPS
PMC8123817	Stata
PMC8124581	Jamovi
PMC8127287	SPPS
PMC8129767	None
PMC8130586	R
PMC8132767	SPPS
PMC8138370	SPPS
PMC8138517	SPSS
PMC8139538	SPSS
PMC8140460	GraphPad Prism
PMC8141238	R
PMC8141484	SPPS
PMC8143003	RevMan
PMC8144051	None
PMC8145223	SPSS
PMC8146046	SPSS
PMC8146315	SPPS
PMC8147048	Statgraphics
PMC8153097	SPSS
PMC8154735	SAS
PMC8156862	SPPS
PMC8157981	SAS
PMC8158738	Statistica
PMC8158953	SPSS
PMC8162255	GraphPad Prism
PMC8162705	SPSS
PMC8163940	SPPS
PMC8166859	SPPS
PMC8168740	SPSS
PMC8173473	SAS
PMC8174335	R
PMC8176041	SPPS
PMC8176157	SAS
PMC8176182	SPPS
PMC8176388	SAS
PMC8177905	Stata
PMC8177982	RevMan
PMC8178009	SPPS
PMC8178916	SPPS
PMC8183371	SPPS
PMC8184237	NCSS
PMC8185557	None
PMC8186141	SPPS
PMC8186694	R
PMC8188091	SPSS
PMC8190596	GraphPad Prism
PMC8191373	SPPS
PMC8192762	R
PMC8193902	Stata
PMC8197209	SPPS
PMC8197537	GraphPad Prism
PMC8197794	R
PMC8198955	GraphPad Prism
PMC8199200	SPPS
PMC8199561	SPSS
PMC8200101	SPPS
PMC8200325	SPSS
PMC8204136	SPPS
PMC8205087	Stata
PMC8205460	None
PMC8206182	None
PMC8207199	SPPS
PMC8208219	SPPS
PMC8209211	SPSS
PMC8210506	SPSS
PMC8210846	R
PMC8210965	R
PMC8211081	Stata
PMC8213856	MedCalc 15.1
PMC8216335	Statistica
PMC8217654	R
PMC8218495	SPPS
PMC8218501	RevMan
PMC8219480	SPSS
PMC8219849	None
PMC8219938	R
PMC8219978	GraphPad Prism
PMC8220195	None
PMC8220447	GraphPad Prism
PMC8220711	RevMan
PMC8221477	Stata
PMC8221861	SPSS
PMC8224077	GraphPad Prism
PMC8225425	SPPS
PMC8227457	Stata
PMC8227666	SPSS
PMC8229321	SPPS
PMC8231049	Stata
PMC8231755	R
PMC8231973	SPPS
PMC8236736	SAS
PMC8237740	SPPS
PMC8238070	SPSS
PMC8238731	None
PMC8240213	SPSS
PMC8243804	SPPS
PMC8243966	SPPS
PMC8244195	SPSS
PMC8244230	Stata
PMC8248639	Stata
PMC8250332	SPSS
PMC8250469	SPSS
PMC8252367	GraphPad Prism
PMC8253360	SPPS
PMC8253932	SPSS
PMC8254603	None
PMC8256177	SPPS
PMC8258087	SPPS
PMC8258646	SPSS
PMC8259022	Stata
PMC8261607	SAS
PMC8262445	None
PMC8263709	R
PMC8263882	GraphPad Prism
PMC8266160	SPSS
PMC8266250	None
PMC8267650	Statistica
PMC8267968	None
PMC8268013	Stata
PMC8268268	SPSS
PMC8271358	R
PMC8275012	SPPS
PMC8276353	JMP
PMC8277065	R
PMC8281074	SPSS
PMC8281686	SAS
PMC8282387	SPPS
PMC8283610	SPSS
PMC8285285	Stata
PMC8285311	Stata
PMC8287253	Mplus
PMC8287722	SPSS
PMC8288151	R
PMC8291708	R
PMC8292674	SPSS
PMC8294378	SPPS
PMC8295836	SmartPLS
PMC8297105	SPSS
PMC8297848	None
PMC8297942	None
PMC8300699	GraphPad Prism
PMC8301850	RevMan
PMC8304037	SPSS
PMC8306290	SAS
PMC8306340	R
PMC8311063	R
PMC8312094	SPSS
PMC8314469	MedCalc 15.2
PMC8314543	R
PMC8315944	SPPS
PMC8316689	R
PMC8317243	SAS
PMC8319279	None
PMC8319437	SPPS
PMC8324488	None
PMC8327345	None
PMC8329127	R
PMC8330007	Stata
PMC8332195	R
PMC8333112	SAS
PMC8335576	Stata
PMC8335605	SPPS
PMC8339254	Mplus
PMC8339680	GraphPad Prism
PMC8340511	SPPS
PMC8341512	R
PMC8342729	Stata
PMC8342953	R
PMC8343021	R
PMC8345700	SPSS
PMC8347198	None
PMC8347777	SAS
PMC8352957	SPPS
PMC8353767	SPSS
PMC8355404	Stata
PMC8356402	SPPS
PMC8357302	Stata
PMC8357501	R
PMC8359991	SAS
PMC8360475	None
PMC8360555	R
PMC8365574	Statistica
PMC8366187	SPSS
PMC8368825	SAS
PMC8369602	SPSS
PMC8370770	GraphPad Prism
PMC8372875	SAS
PMC8376147	None
PMC8377703	SPSS
PMC8378743	SPPS
PMC8380100	SPPS
PMC8380183	None
PMC8380817	R
PMC8381006	R
PMC8381957	SPSS
PMC8382018	SAS
PMC8383780	Stata
PMC8386869	None
PMC8387424	R
PMC8387870	R
PMC8388918	GraphPad Prism
PMC8390515	None
PMC8391400	GraphPad Prism
PMC8391778	None
PMC8393701	SAS
PMC8394787	Microsoft Excel
PMC8398565	None
PMC8399150	GraphPad Prism
PMC8402498	GraphPad Prism
PMC8404332	SPSS
PMC8407778	R
PMC8408987	R
PMC8411026	None
PMC8411132	SAS
PMC8412304	SPPS
PMC8413238	R
PMC8414633	None
PMC8420424	R
PMC8424095	SPSS
PMC8424530	SPSS
PMC8425023	SPPS
PMC8425496	SAS
PMC8427487	SPPS
PMC8427524	SPSS
PMC8428712	R
PMC8429161	RevMan
PMC8429503	SPSS
PMC8430444	SPPS
PMC8431467	GraphPad Prism
PMC8431736	SPSS
PMC8431855	SPPS
PMC8438319	None
PMC8438527	GraphPad Prism
PMC8439644	Stata
PMC8441095	SPPS
PMC8441274	None
PMC8443115	R
PMC8443506	Stata
PMC8447523	SPSS
PMC8449866	SAS
PMC8451658	SPSS
PMC8452833	SPPS
PMC8452901	SPSS
PMC8454002	SPSS
PMC8454091	R
PMC8454137	None
PMC8454757	R
PMC8454974	R
PMC8455206	GraphPad Prism
PMC8456326	SPPS
PMC8457649	R
PMC8459478	SPPS
PMC8461243	R
PMC8461386	SPPS
PMC8461388	SPPS
PMC8461945	R
PMC8464343	R
PMC8464627	None
PMC8464918	R
PMC8465041	None
PMC8465556	SPPS
PMC8466461	GraphPad Prism
PMC8466814	None
PMC8468476	R
PMC8468574	GraphPad Prism
PMC8469129	SPSS
PMC8469514	R
PMC8471525	GraphPad Prism
PMC8471649	Minitab
PMC8471956	SPSS
PMC8475059	Stata
PMC8475230	R
PMC8478678	Stata
PMC8478732	SPPS
PMC8479915	SPSS
PMC8481836	GraphPad Prism
PMC8482248	None
PMC8482298	MATLAB
PMC8482303	SAS
PMC8482344	SPPS
PMC8482348	SPSS
PMC8484872	GraphPad Prism
PMC8484877	RevMan
PMC8485211	SAS
PMC8487567	SAS
PMC8489479	RevMan
PMC8490438	Stata
PMC8494200	None
PMC8495021	SPSS
PMC8495981	SPSS
PMC8496077	Stata
PMC8496996	Stata
PMC8497378	GraphPad Prism
PMC8501186	Stata
PMC8501418	SPSS
PMC8504059	Stata
PMC8506296	SAS
PMC8507748	Stata
PMC8508170	SAS
PMC8510775	R
PMC8511769	GraphPad Prism
PMC8512790	R
PMC8513212	SPSS
PMC8513743	Stata
PMC8515619	SPSS
PMC8516387	R
PMC8517526	Stata
PMC8518136	None
PMC8518540	SPPS
PMC8520128	R
PMC8521358	None
PMC8521768	Stata
PMC8523808	SPSS
PMC8524225	SPSS
PMC8524276	SPPS
PMC8525022	None
PMC8525100	GraphPad Prism
PMC8526522	SAS
PMC8527137	Stata
PMC8527340	SPSS
PMC8529262	SPPS
PMC8529756	SPPS
PMC8532699	R
PMC8534022	Stata
PMC8534455	SAS
PMC8535354	Statistica
PMC8538989	GraphPad Prism
PMC8539268	None
PMC8541196	SPSS
PMC8542115	SPPS
PMC8542379	None
PMC8543065	GraphPad Prism
PMC8544184	SPPS
PMC8544752	Stata
PMC8544788	SPPS
PMC8546172	GraphPad Prism
PMC8547754	SPPS
PMC8547830	RevMan
PMC8548899	SPPS
PMC8548970	SPPS
PMC8551773	SPPS
PMC8552264	SPPS
PMC8552382	None
PMC8553110	R
PMC8553953	SPSS
PMC8555089	SPSS
PMC8555732	SPPS
PMC8556561	SPPS
PMC8558616	None
PMC8558702	SPSS
PMC8558708	None
PMC8558733	SPSS
PMC8564002	None
PMC8564270	SAS
PMC8564576	Stata
PMC8565987	SAS
PMC8568532	Stata
PMC8568719	GraphPad Prism
PMC8569401	GraphPad Prism
PMC8570014	SPPS
PMC8570258	SPPS
PMC8571980	SAS
PMC8572250	Stata
PMC8572638	SPSS
PMC8575117	R
PMC8575259	SPSS
PMC8575806	SPSS
PMC8578691	R
PMC8580899	RevMan
PMC8581347	SPSS
PMC8582063	None
PMC8582924	SPPS
PMC8583171	SPSS
PMC8583526	Mplus
PMC8586116	SPSS
PMC8588592	Statistica
PMC8589830	MedCalc 15.0
PMC8590153	Stata
PMC8590308	None
PMC8591593	R
PMC8597375	None
PMC8597986	SPPS
PMC8599178	Python
PMC8600175	SPSS
PMC8600451	SAS
PMC8600868	RevMan
PMC8601069	None
PMC8601290	GraphPad Prism
PMC8601578	SPSS
PMC8604502	None
PMC8605533	None
PMC8605865	R
PMC8607096	SPPS
PMC8608081	SPSS
PMC8609114	SPPS
PMC8611944	SPPS
PMC8612368	SPSS
PMC8612669	Stata
PMC8612938	Stata
PMC8616657	SPSS
PMC8617571	GraphPad Prism
PMC8617968	SPSS
PMC8620814	R
PMC8621706	None
PMC8622787	Statistica
PMC8626175	SPSS
PMC8626827	GraphPad Prism
PMC8626961	None
PMC8630868	SPSS
PMC8635587	SAS
PMC8638650	None
PMC8638880	SPPS
PMC8639076	SPSS
PMC8640241	CMA
PMC8640312	SPSS
PMC8642535	Stata
PMC8642767	R
PMC8642893	Stata
PMC8643400	R
PMC8646597	SPSS
PMC8646991	CMA
PMC8647403	SPPS
PMC8647619	Stata
PMC8648037	SPSS
PMC8648481	SPPS
PMC8651420	SPPS
PMC8652137	RevMan
PMC8652254	CMA
PMC8652286	JASP
PMC8653697	MATLAB
PMC8653964	Stata
PMC8654878	SPSS
PMC8654915	None
PMC8655345	SPPS
PMC8656071	SPSS
PMC8656829	SPSS
PMC8656899	GraphPad Prism
PMC8657918	SPPS
PMC8661503	SPPS
PMC8662341	R
PMC8662960	GraphPad Prism
PMC8664188	SAS
PMC8665429	SPSS
PMC8666010	SPSS
PMC8666831	R
PMC8670292	SPPS
PMC8671347	SAS
PMC8672784	GraphPad Prism
PMC8674300	Stata
PMC8674605	SPSS
PMC8674864	SPPS
PMC8680114	Stata
PMC8684011	R
PMC8684176	SPSS
PMC8687536	SPSS
PMC8689621	Stata
PMC8691145	BioEstat
PMC8691468	SPSS
PMC8691632	SPSS
PMC8693211	SPPS
PMC8698626	SPSS
PMC8701353	SPSS
PMC8703239	Stata
PMC8705454	None
PMC8706441	RevMan
PMC8707995	SPSS
PMC8708279	None
PMC8710501	R
PMC8712428	Stata
PMC8712987	Stata
PMC8713261	RevMan
PMC8714637	SPSS
PMC8715350	Stata
PMC8715356	None
PMC8716669	None
PMC8718475	SPPS
PMC8719042	SPSS
PMC8719561	None
PMC8721739	SPPS
PMC8723168	SPSS
PMC8727621	SPSS
PMC8731278	None
PMC8738848	Epi Info
PMC8740153	GraphPad Prism
PMC8740789	SPPS
PMC8748485	None
PMC8750684	SPPS
PMC8755960	SPPS
PMC8756252	R
PMC8761391	GraphPad Prism
PMC8765729	R
PMC8771229	SPPS
PMC8772362	Stata
PMC8772795	GraphPad Prism
PMC8782059	SPSS
PMC8783307	SPPS
PMC8785621	SPSS
PMC8790992	SAS
PMC8797724	Stata
PMC8801550	Stata
PMC8801694	SPPS
PMC8806782	SPPS
PMC8816512	R
PMC8820421	None
PMC8826774	SPSS
PMC8827001	SPSS
PMC8844182	R
PMC8847173	SPPS
PMC8852850	Stata
PMC8857035	None
PMC8863180	Stata
PMC8865215	SPSS
PMC8865379	Stata
PMC8866364	None
PMC8884376	GraphPad Prism
PMC8884398	None
PMC8890936	Statistica
PMC8890999	RevMan
PMC8893122	Stata
PMC8897784	None
PMC8898582	SPPS
PMC8900265	Stata
PMC8903916	Microsoft Excel
PMC8903957	SAS
PMC8906706	SPPS
PMC8921563	Stata
PMC8923281	SPSS
PMC8936427	None
PMC8964417	GraphPad Prism
PMC8968357	SPPS
PMC8971820	Stata
PMC8974722	RevMan
PMC8975284	SPSS
PMC8975441	None
PMC8995121	RevMan
PMC9001214	SPPS
PMC9001798	SigmaPlot
PMC9022922	SPSS
PMC9023126	R
PMC9026667	SPPS
PMC9052901	SAS
PMC9065767	R
PMC9081465	RevMan
PMC9096580	R
PMC9106970	SAS
PMC9107800	SPPS
PMC9107874	SPSS
PMC9127781	SPSS
PMC9134341	SPSS
PMC9168022	Statistica
PMC9186344	SPSS
PMC9191334	SPPS
PMC9210525	None
PMC9214944	R
PMC9242911	None
PMC9276457	R
PMC9281956	JMP
PMC9292860	R
PMC9293086	SPSS
PMC9293101	SPSS
PMC9297911	R
PMC9298727	Stata
PMC9299193	R
PMC9343557	SPPS
PMC9372894	SPSS
PMC9373073	SPSS
PMC9373242	SPSS
PMC9392115	None
PMC9402874	SPPS
PMC9455315	SAS
PMC9475712	SPPS
PMC9480427	SPPS
PMC9515671	SPSS
PMC9597146	Stata
PMC9608300	None
PMC9623844	SPPS
PMC9625003	SPPS
PMC9625007	None
PMC9632519	R
PMC9734264	None
PMC9754040	SPSS
PMC9794444	SAS
PMC9807943	SPPS
PMC9814172	SAS
PMC9815568	R
PMC9821478	None
PMC9830926	SPSS
PMC9832416	Stata
PMC9832626	Stata
PMC9837926	SPSS
PMC9840543	SPSS
PMC9841268	Stata
PMC9843192	SPPS
PMC9845690	None
PMC9849331	Stata
PMC9852258	SPSS
PMC9852334	SPSS
PMC9852741	SPSS
PMC9856755	GraphPad Prism
PMC9859567	SAS
PMC9860891	GraphPad Prism
PMC9862204	SAS
PMC9865889	SPSS
PMC9868128	SPSS
PMC9868633	GraphPad Prism
PMC9868717	SPSS
PMC9870101	SAS
PMC9875311	R
PMC9878500	R
PMC9879472	R
PMC9885349	R
PMC9887565	None
PMC9891343	R
PMC9893060	SAS
PMC9895499	None
PMC9897223	SPSS
PMC9898580	R
PMC9898821	R
PMC9899861	RevMan
PMC9902019	SPSS
PMC9902060	None
PMC9903086	SPSS
PMC9903488	SPSS
PMC9906252	SPPS
PMC9906887	SPSS
PMC9909285	R
PMC9909905	SPSS
PMC9909943	Stata
PMC9911832	SPSS
PMC9912145	R
PMC9912736	GraphPad Prism
PMC9914054	SPSS
PMC9915069	SPSS
PMC9915141	SPSS
PMC9915263	Stata
PMC9916241	SPSS
PMC9916389	SPSS
PMC9917020	SPPS
PMC9918196	R
PMC9918350	SPSS
PMC9921309	Stata
PMC9921360	SPSS
PMC9922208	Microsoft Excel
PMC9924044	None
PMC9924203	Stata
PMC9925149	SAS
PMC9925358	SPSS
PMC9926557	Stata
PMC9926738	SPSS
PMC9929611	SPPS
PMC9930190	R
PMC9931691	Stata
PMC9933298	SPSS
PMC9933369	SPPS
PMC9933579	SPSS
PMC9936031	SPPS
PMC9936469	RUMM
PMC9939059	Stata
PMC9939396	RevMan
PMC9940404	SPSS
PMC9942819	SAS
PMC9945840	R
PMC9946214	Stata
PMC9946761	Stata
PMC9946796	R
PMC9951071	SPPS
PMC9952528	GraphPad Prism
PMC9953111	GraphPad Prism
PMC9953990	SPSS
PMC9954495	GraphPad Prism
PMC9955365	SAS
PMC9956355	SAS
PMC9956358	SPSS
PMC9957028	Minitab
PMC9958656	SPPS
PMC9959200	SPSS
PMC9960538	Statistica
PMC9960914	None
PMC9962179	GraphPad Prism
PMC9965215	R
PMC9965884	GraphPad Prism
PMC9967809	R
PMC9968412	SPSS
PMC9968847	SPSS
PMC9970007	SPSS
PMC9974398	Stata
PMC9977429	R
PMC9978864	Stata
PMC9979450	Stata
PMC9979484	SPSS
PMC9984681	R
PMC9985766	SAS
PMC9986457	R
PMC9989958	SAS
PMC9990173	GraphPad Prism
PMC9996113	CMA
PMC9996178	Stata
